# Supplementary material for: A New Culture Model for Enhancing Estrogen Responsiveness in HR+ Breast Cancer Cells through Medium Replacement: Presumed Involvement of Autocrine Factors in Estrogen Resistance
Source: Int J Mol Sci. 2023 May 30;24(11):9474. doi: 10.3390/ijms24119474 (PMC10253977; doi:10.3390/ijms24119474)
Supplement: Supplementary file 1 [file ijms-24-09474-s001.zip]

Archive with 1 entries (1 files):
- ijms-2359400-supplementary.pdf
